# Supplementary material for: Precise synthesis and photovoltaic properties of giant molecule acceptors
Source: Nat Commun. 2023 Dec 2;14:7996. doi: 10.1038/s41467-023-43846-3 (PMC10693637; doi:10.1038/s41467-023-43846-3)
Supplement: Supplementary file 4 — Source Data [file 41467_2023_43846_MOESM4_ESM.zip]

Archive with 6 entries (6 files):
- Figure 2.xlsx
- Figure 3.xlsx
- Figure 4.xlsx
- Figure 5.xlsx
- Supplementary Figure 37.xlsx
- Supplementary Figure 39.xlsx
