# Supplementary material for: Precise synthesis and photovoltaic properties of giant molecule acceptors
Source: Nat Commun. 2023 Dec 2;14:7996. doi: 10.1038/s41467-023-43846-3 (PMC10693637; doi:10.1038/s41467-023-43846-3)
Supplement: Supplementary file 4 — Source Data [file 41467_2023_43846_MOESM4_ESM.zip › Figure 2.xlsx]

## Sheet: Figure 2a
Figure 2a
YDT sol			Wavelength (nm)	1000	999	998	997	996	995	994	993	992	991	990	989	988	987	986	985	984	983	982	981	980	979	978	977	976	975	974	973	972	971	970	969	968	967	966	965	964	963	962	961	960	959	958	957	956	955
			Normalized absorption (arb. units)	0	0.001	0.001	0.001	0.001	0.001	0.001	0.001	0.001	0.001	0.001	0.001	0.001	0.001	0.001	0.001	0.001	0.001	0.001	0.001	0.001	0.001	0	0	0	0	0	0.001	0.001	0.001	0.001	0.001	0.001	0.001	0.001	0.001	0.001	0.001	0.001	0.001	0.001	0	0	0	0	0
DY sol			Wavelength (nm)	1000	999	998	997	996	995	994	993	992	991	990	989	988	987	986	985	984	983	982	981	980	979	978	977	976	975	974	973	972	971	970	969	968	967	966	965	964	963	962	961	960	959	958	957	956	955
			Normalized absorption (arb. units)	0.001	0.001	0.001	0.001	0.001	0.001	0.001	0.001	0.001	0.001	0.001	0.001	0.001	0.001	0.001	0.001	0.001	0.001	0.001	0.001	0.001	0.001	0.001	0.001	0.001	0.001	0.001	0.001	0.001	0.001	0.001	0.001	0.001	0.001	0.001	0.001	0.001	0.001	0.001	0.001	0.001	0.001	0.001	0.001	0.001	0.001
TY sol			Wavelength (nm)	1000	999	998	997	996	995	994	993	992	991	990	989	988	987	986	985	984	983	982	981	980	979	978	977	976	975	974	973	972	971	970	969	968	967	966	965	964	963	962	961	960	959	958	957	956	955
			Normalized absorption (arb. units)	0	0.001	0.001	0.001	0.001	0.001	0.001	0.001	0.001	0.001	0.001	0.001	0.001	0.001	0.001	0.001	0.001	0.001	0.001	0.001	0.001	0.001	0.001	0.001	0.001	0.001	0.001	0.001	0.001	0.001	0.001	0.001	0.001	0.001	0.001	0.001	0.001	0.001	0.001	0.001	0.001	0.001	0	0	0	0
QY sol			Wavelength (nm)	1000	999	998	997	996	995	994	993	992	991	990	989	988	987	986	985	984	983	982	981	980	979	978	977	976	975	974	973	972	971	970	969	968	967	966	965	964	963	962	961	960	959	958	957	956	955
			Normalized absorption (arb. units)	0.001	0.001	0.001	0.001	0.001	0.001	0.001	0.001	0.001	0.001	0.001	0.001	0.001	0.001	0.001	0.001	0.001	0.001	0.001	0.001	0.001	0.001	0.001	0.001	0.001	0.001	0.001	0.001	0.001	0.001	0.001	0.001	0.001	0.001	0.001	0.001	0.001	0.001	0.001	0.001	0.001	0.001	0.001	0.001	0.001	0.001
PY-IT sol			Wavelength (nm)	1000	999	998	997	996	995	994	993	992	991	990	989	988	987	986	985	984	983	982	981	980	979	978	977	976	975	974	973	972	971	970	969	968	967	966	965	964	963	962	961	960	959	958	957	956	955
			Normalized absorption (arb. units)	0.001	0.001	0.002	0.002	0.002	0.002	0.002	0.002	0.002	0.002	0.002	0.002	0.002	0.002	0.001	0.001	0.001	0.001	0.001	0.001	0.001	0.001	0.001	0.001	0.001	0.001	0.001	0.001	0.001	0.001	0.001	0.001	0.001	0.001	0.001	0.001	0.001	0.001	0.001	0.001	0.001	0.001	0.001	0.001	0.001	0.001
[truncated: 655 more columns]

## Sheet: Figure 2b
Figure 2b
YDT			Wavelength (nm)	1000	998	996	994	992	990	988	986	984	982	980	978	976	974	972	970	968	966	964	962	960	958	956	954	952	950	948	946	944	942	940	938	936	934	932	930	928	926	924	922	920	918	916	914	912	910
			Normalized absorption (arb. units)	0.0770304	0.0771484	0.0772694	0.0774445	0.0778153	0.0781413	0.0784975	0.0788994	0.0793634	0.0798303	0.0802728	0.0807218	0.0811535	0.0815635	0.0821718	0.0826663	0.0830352	0.0834162	0.0837322	0.0841009	0.0843718	0.0847187	0.0852447	0.0858623	0.0863606	0.0869204	0.0874534	0.0878524	0.0883334	0.0887369	0.0892729	0.0897803	0.0904362	0.0909795	0.0915661	0.0922276	0.0930063	0.0937582	0.0944787	0.0952341	0.0960639	0.0969192	0.0980695	0.0990164	0.10024	0.101352
DY			Wavelength (nm)	1000	998	996	994	992	990	988	986	984	982	980	978	976	974	972	970	968	966	964	962	960	958	956	954	952	950	948	946	944	942	940	938	936	934	932	930	928	926	924	922	920	918	916	914	912	910
			Normalized absorption (arb. units)	0.0700719	0.0701127	0.0700687	0.0700959	0.0701214	0.0701171	0.0700243	0.0699593	0.0698028	0.0696917	0.0695619	0.0694449	0.0692971	0.0692061	0.0692134	0.0690222	0.0687129	0.0684146	0.0681048	0.0678749	0.0675048	0.0670216	0.0667591	0.0664229	0.0659494	0.0657054	0.0653924	0.0648125	0.0645128	0.0641202	0.0636613	0.0633496	0.0630104	0.06264	0.0621495	0.0616776	0.0611963	0.0607314	0.0602189	0.0596907	0.0592341	0.0587711	0.0583303	0.0577827	0.0574512	0.0571454
TY			Wavelength (nm)	1000	998	996	994	992	990	988	986	984	982	980	978	976	974	972	970	968	966	964	962	960	958	956	954	952	950	948	946	944	942	940	938	936	934	932	930	928	926	924	922	920	918	916	914	912	910
			Normalized absorption (arb. units)	0.0740865	0.0741787	0.0743545	0.0745676	0.0749144	0.0752329	0.0755552	0.0757596	0.0759096	0.0761083	0.0762996	0.0765661	0.0768765	0.0770072	0.0773493	0.0776055	0.0777403	0.0779374	0.0782527	0.0786531	0.0789716	0.0792731	0.0798372	0.0803734	0.0807132	0.0813251	0.0817895	0.0820142	0.0824138	0.0826974	0.0830385	0.0833886	0.083848	0.0842768	0.0846781	0.0849652	0.0853276	0.0858099	0.0863727	0.0870801	0.0877597	0.0883696	0.0891022	0.0897014	0.090636	0.0915279
QY			Wavelength (nm)	1000	998	996	994	992	990	988	986	984	982	980	978	976	974	972	970	968	966	964	962	960	958	956	954	952	950	948	946	944	942	940	938	936	934	932	930	928	926	924	922	920	918	916	914	912	910
			Normalized absorption (arb. units)	0.102082	0.102219	0.102381	0.102696	0.103134	0.103592	0.104032	0.104531	0.105039	0.105655	0.106211	0.106857	0.107627	0.108209	0.108964	0.109482	0.109895	0.110359	0.110862	0.111534	0.112184	0.11257	0.113152	0.113805	0.114414	0.115009	0.115601	0.116271	0.116934	0.117567	0.118175	0.118947	0.119797	0.120628	0.121451	0.122344	0.123033	0.12385	0.124562	0.125381	0.126367	0.127211	0.128256	0.129046	0.130215	0.131225
PY-IT			Wavelength (nm)	1000	998	996	994	992	990	988	986	984	982	980	978	976	974	972	970	968	966	964	962	960	958	956	954	952	950	948	946	944	942	940	938	936	934	932	930	928	926	924	922	920	918	916	914	912	910
			Normalized absorption (arb. units)	0.0972985	0.0974899	0.0978194	0.0980985	0.0984134	0.0987762	0.0992963	0.099722	0.100151	0.100641	0.101214	0.10185	0.102451	0.102991	0.103575	0.10404	0.104409	0.104793	0.105352	0.10586	0.106253	0.106597	0.107147	0.107892	0.108508	0.109188	0.109782	0.110311	0.111082	0.111701	0.112506	0.113197	0.113882	0.114535	0.115241	0.1158	0.116298	0.116977	0.117793	0.118674	0.11962	0.120579	0.121673	0.122587	0.123751	0.124911
[truncated: 305 more columns]

## Sheet: Figure 2d
Figure 2d
			Wavelength (nm)	716.637	716.853	717.069	717.285	717.502	717.718	717.934	718.15	718.366	718.582	718.799	719.015	719.231	719.447	719.663	719.879	720.096	720.312	720.528	720.744	720.96	721.176	721.393	721.609	721.825	722.041	722.257	722.473	722.689	722.905	723.122	723.338	723.554	723.77	723.986	724.202	724.419	724.635	724.851	725.067	725.283	725.5	725.716	725.932	726.148	726.364
YDT			Normalized PL (arb. units)	0.05107	0.05054	0.05001	0.0495	0.04901	0.04852	0.04806	0.0476	0.04688	0.0464	0.04622	0.04563	0.04527	0.04481	0.04459	0.04423	0.04432	0.04445	0.044	0.04404	0.04381	0.04361	0.04345	0.0429	0.0426	0.04232	0.04172	0.04137	0.04176	0.04141	0.04109	0.04113	0.0412	0.04108	0.04122	0.04155	0.04125	0.04126	0.04132	0.04115	0.04116	0.04144	0.04138	0.0411	0.04096	0.04093
DY			Normalized PL (arb. units)	0.07767	0.07668	0.0757	0.07473	0.07378	0.07284	0.07192	0.071	0.0701	0.06922	0.06834	0.06748	0.06663	0.0658	0.06497	0.06416	0.06337	0.06258	0.06181	0.06105	0.06031	0.05958	0.05886	0.05815	0.05745	0.05677	0.05611	0.05545	0.05481	0.05418	0.05356	0.05296	0.05237	0.05179	0.05123	0.05067	0.05013	0.04961	0.04909	0.04859	0.04811	0.04763	0.04717	0.04672	0.04629	0.04586
TY			Normalized PL (arb. units)	0.03084	0.03086	0.03088	0.03089	0.0309	0.03092	0.03093	0.03093	0.03094	0.03094	0.03094	0.03094	0.03093	0.03092	0.03092	0.0309	0.03089	0.03087	0.03086	0.03084	0.03081	0.03079	0.03076	0.03073	0.0307	0.03066	0.03063	0.03059	0.03055	0.0305	0.03046	0.03041	0.03036	0.03031	0.03025	0.03019	0.03014	0.03007	0.03001	0.02994	0.02987	0.0298	0.02973	0.02966	0.02958	0.0295
QY			Normalized PL (arb. units)	0.05091	0.0506	0.05029	0.04998	0.04968	0.04939	0.04909	0.0488	0.04852	0.04824	0.04796	0.04768	0.04741	0.04714	0.04688	0.04662	0.04636	0.04611	0.04586	0.04562	0.04537	0.04514	0.0449	0.04467	0.04444	0.04422	0.044	0.04378	0.04357	0.04336	0.04315	0.04295	0.04275	0.04256	0.04237	0.04218	0.042	0.04182	0.04164	0.04147	0.0413	0.04113	0.04097	0.04081	0.04066	0.04051
PY-IT			Normalized PL (arb. units)	0.02577	0.02574	0.02572	0.02569	0.02567	0.02565	0.02562	0.0256	0.02557	0.02555	0.02553	0.0255	0.02548	0.02545	0.02543	0.02541	0.02538	0.02536	0.02533	0.02531	0.02528	0.02526	0.02523	0.02521	0.02519	0.02516	0.02514	0.02511	0.02509	0.02506	0.02504	0.02501	0.02499	0.02496	0.02494	0.02491	0.02489	0.02486	0.02484	0.02481	0.02479	0.02476	0.02474	0.02471	0.02469	0.02466
[truncated: 1,298 more columns]

## Sheet: Figure 2e
Figure 2e
YDT film			Delay Time (ps)	-51.1002	-49.8601	-48.6203	-47.3807	-46.1414	-44.9023	-43.6635	-42.4249	-41.1866	-39.9485	-38.7106	-37.473	-36.2357	-34.9985	-33.7617	-32.525	-31.2886	-30.0525	-28.8166	-27.5809	-26.3455	-25.1104	-23.8754	-22.6407	-21.4062	-20.1719	-18.9379	-17.7042	-16.4706	-15.2373	-14.0042	-12.7714	-11.5388	-10.3064	-9.07422	-7.84229	-6.6106	-5.37915	-4.14795	-2.91693	-1.68616	-0.45563	0.77472	2.00482	3.23468	4.46429
0.8 uJ/cm2			Normalized intensity (arb. units)	0.000483254	0.0024	0.00352	0.00791	0.0124	0.01166	0.0158	0.01657	0.0183	0.02788	0.03115	0.034	0.04306	0.05151	0.05865	0.07311	0.08739	0.10527	0.13135	0.15275	0.18043	0.22182	0.25657	0.29922	0.34343	0.40256	0.4551	0.51692	0.57975	0.62914	0.69073	0.72849	0.77833	0.80905	0.85115	0.88042	0.92546	0.9557	0.97841	0.98895	0.98069	0.97344	0.96291	0.96336	0.976	0.99274
2.0 uJ/cm2			Normalized intensity (arb. units)	0	0.000490432	0.00203	0.00117	0.00335	0.0029	0.00419	0.00418	0.00466	0.00627	0.00662	0.00965	0.01064	0.01442	0.01806	0.02082	0.02774	0.03148	0.04135	0.04957	0.05999	0.0787	0.09626	0.11521	0.13948	0.16632	0.20196	0.24267	0.28565	0.33401	0.39338	0.44071	0.49003	0.53247	0.59272	0.64916	0.69881	0.74404	0.79463	0.8339	0.86267	0.88954	0.91527	0.94051	0.95478	0.96615
8.0 uJ/cm2			Normalized intensity (arb. units)	0	0.00115	0.00182	0.002	0.00346	0.00484	0.00505	0.00688	0.00777	0.00942	0.01135	0.01418	0.01688	0.02123	0.02537	0.0313	0.03943	0.04806	0.06133	0.07393	0.09042	0.11523	0.14413	0.17513	0.2127	0.25368	0.29965	0.35307	0.40506	0.46233	0.5209	0.57458	0.63222	0.68189	0.73826	0.78521	0.8339	0.87205	0.90916	0.94423	0.96542	0.98172	0.99133	0.99495	0.99755	1
16.0 uJ/cm2			Normalized intensity (arb. units)	0	0.000260386	0.000732589	0.00159	0.00311	0.00512	0.00569	0.00802	0.01	0.01281	0.01559	0.02007	0.02541	0.03086	0.03876	0.04778	0.06081	0.07589	0.09678	0.11838	0.14496	0.1826	0.22568	0.27068	0.32007	0.37118	0.42488	0.48485	0.54144	0.60247	0.66249	0.71371	0.77018	0.81545	0.86795	0.91029	0.94778	0.96987	0.98554	0.99832	1	0.99915	0.99423	0.9844	0.97238	0.96395
[truncated: 970 more columns]

## Sheet: Figure 2f
Figure 2f
DY film			Delay Time (ps)	-51.1002	-49.8601	-48.6203	-47.3807	-46.1414	-44.9023	-43.6635	-42.4249	-41.1866	-39.9485	-38.7106	-37.473	-36.2357	-34.9985	-33.7617	-32.525	-31.2886	-30.0525	-28.8166	-27.5809	-26.3455	-25.1104	-23.8754	-22.6407	-21.4062	-20.1719	-18.9379	-17.7042	-16.4706	-15.2373	-14.0042	-12.7714	-11.5388	-10.3064	-9.07422	-7.84229	-6.6106	-5.37915	-4.14795	-2.91693	-1.68616	-0.45563	0.77472	2.00482	3.23468	4.46429
0.8 uJ/cm2			Normalized intensity (arb. units)	0.00348	0.0042	0.00352	0.00598	0.00535	0.00841	0.01141	0.0116	0.01387	0.01657	0.02233	0.02512	0.03287	0.03693	0.04155	0.05553	0.06516	0.08128	0.1011	0.11879	0.14599	0.18104	0.22206	0.26992	0.32905	0.37356	0.41758	0.49189	0.54842	0.63451	0.69661	0.76934	0.81116	0.85044	0.88225	0.92453	0.95694	0.97314	0.9944	1	0.99474	0.99096	0.98442	0.97544	0.97444	0.9788
2.0 uJ/cm2			Normalized intensity (arb. units)	0.00416	0.00569	0.00741	0.0092	0.01167	0.01332	0.01454	0.01597	0.02322	0.02439	0.03202	0.03845	0.04601	0.0497	0.06634	0.07823	0.0972	0.12669	0.14853	0.18722	0.2247	0.25838	0.29895	0.3424	0.4023	0.46447	0.52691	0.56624	0.61736	0.69014	0.73052	0.77901	0.80689	0.85082	0.87896	0.92029	0.95444	0.9757	0.9904	0.99118	1	0.99882	0.99863	0.99634	0.98904	0.9838
8.0 uJ/cm2			Normalized intensity (arb. units)	0.00374	0.00467	0.00488	0.00616	0.00803	0.00831	0.01001	0.01515	0.0169	0.02157	0.0247	0.02878	0.03798	0.04606	0.05386	0.06886	0.08316	0.10654	0.13155	0.16247	0.20145	0.2385	0.28114	0.33166	0.3824	0.44432	0.49746	0.55528	0.6048	0.67105	0.72249	0.7733	0.81675	0.86237	0.89809	0.92805	0.96016	0.9752	0.98706	0.99793	0.99728	1	0.99073	0.98353	0.97452	0.96425
16.0 uJ/cm2			Normalized intensity (arb. units)	0.00307	0.00435	0.00596	0.00666	0.00751	0.00988	0.0107	0.01281	0.01825	0.02061	0.0244	0.03283	0.0366	0.04846	0.05775	0.07249	0.09088	0.11205	0.1334	0.16883	0.20518	0.25076	0.29504	0.3402	0.40131	0.45146	0.50434	0.56151	0.61862	0.68718	0.74714	0.8039	0.83943	0.88441	0.91164	0.935	0.95835	0.98531	0.99078	0.99107	1	0.99351	0.98933	0.9706	0.95112	0.93028
[truncated: 970 more columns]

## Sheet: Figure 2g
Figure 2g
TY film			Delay Time (ps)	-51.1002	-49.8601	-48.6203	-47.3807	-46.1414	-44.9023	-43.6635	-42.4249	-41.1866	-39.9485	-38.7106	-37.473	-36.2357	-34.9985	-33.7617	-32.525	-31.2886	-30.0525	-28.8166	-27.5809	-26.3455	-25.1104	-23.8754	-22.6407	-21.4062	-20.1719	-18.9379	-17.7042	-16.4706	-15.2373	-14.0042	-12.7714	-11.5388	-10.3064	-9.07422	-7.84229	-6.6106	-5.37915	-4.14795	-2.91693	-1.68616	-0.45563	0.77472	2.00482	3.23468	4.46429
0.8 uJ/cm2			Normalized intensity (arb. units)	0.00404	0.0026	0.00332	0.00338	0.00738	0.0062	0.00786	0.00893	0.01047	0.013	0.01434	0.01469	0.02111	0.02844	0.03386	0.03793	0.04826	0.05489	0.0654	0.08221	0.10373	0.1331	0.16219	0.19467	0.233	0.2832	0.34144	0.41019	0.48168	0.53123	0.57781	0.64795	0.70634	0.77538	0.81773	0.86004	0.89348	0.92735	0.95182	0.97262	0.98839	0.99157	1	0.98859	0.99169	0.99895
2.0 uJ/cm2			Normalized intensity (arb. units)	0.00516	0.00456	0.00422	0.00668	0.00872	0.00796	0.01077	0.01181	0.01436	0.01813	0.02246	0.02658	0.03239	0.03839	0.04415	0.05309	0.06538	0.08104	0.10136	0.12017	0.14474	0.18429	0.22064	0.25952	0.30003	0.34389	0.38955	0.44768	0.49903	0.54734	0.60313	0.64901	0.69988	0.75089	0.79835	0.85533	0.88895	0.92259	0.94659	0.96407	0.97325	0.98722	0.98777	0.99246	0.97479	0.99566
8.0 uJ/cm2			Normalized intensity (arb. units)	0.00527	0	0.00666	0.00695	0.00697	0.00895	0.00995	0.01193	0.0147	0.01567	0.0179	0.01852	0.02718	0.03115	0.03997	0.04705	0.0552	0.06908	0.08354	0.09929	0.124	0.14983	0.18823	0.21796	0.25945	0.30692	0.35746	0.41427	0.47123	0.52193	0.57875	0.63604	0.68768	0.74036	0.7917	0.83483	0.8705	0.90409	0.93317	0.96518	0.98234	0.99396	1	0.99865	0.99451	0.99032
16.0 uJ/cm2			Normalized intensity (arb. units)	0.00198	0.00245	0.00314	0.00313	0.00416	0.00478	0.00635	0.00803	0.0094	0.01106	0.01411	0.01724	0.01958	0.02496	0.02987	0.03639	0.04476	0.05404	0.06598	0.08262	0.09969	0.12353	0.15105	0.18641	0.22772	0.27354	0.3184	0.36916	0.4242	0.47977	0.53945	0.59487	0.65049	0.70434	0.75709	0.80549	0.85188	0.89445	0.92645	0.95322	0.97286	0.9876	0.99727	1	0.9996	0.99157
[truncated: 970 more columns]

## Sheet: Figure 2h
Figure 2h
QY film			Delay Time (ps)	-31.9013	-31.31	-30.7187	-30.1274	-29.5362	-28.945	-28.3539	-27.7628	-27.1717	-26.5807	-25.9897	-25.3987	-24.8078	-24.2169	-23.626	-23.0352	-22.4444	-21.8537	-21.2629	-20.6723	-20.0816	-19.491	-18.9004	-18.3099	-17.7194	-17.1289	-16.5385	-15.9481	-15.3577	-14.7674	-14.1771	-13.5868	-12.9966	-12.4064	-11.8162	-11.2261	-10.636	-10.046	-9.45593	-8.86594	-8.27597	-7.68604	-7.09613	-6.50626	-5.91644	-5.32666
0.8 uJ/cm2			Normalized intensity (arb. units)	0.00848	0.01062	0.0102	0.01298	0.01363	0.01329	0.01654	0.01845	0.02018	0.02328	0.02809	0.03152	0.03554	0.04481	0.0498	0.06125	0.06938	0.07843	0.09054	0.10043	0.11727	0.13642	0.15717	0.18064	0.20708	0.23511	0.26467	0.2872	0.32846	0.36153	0.41074	0.45252	0.49702	0.53691	0.57952	0.62396	0.66727	0.70285	0.74039	0.78102	0.82078	0.87148	0.88799	0.91783	0.94748	0.96837
2.0 uJ/cm2			Normalized intensity (arb. units)	0.00771	0.00933	0.0055	0.00748	0.00817	0.01098	0.01254	0.01446	0.01639	0.0104	0.01597	0.01559	0.01955	0.0186	0.02311	0.02742	0.02679	0.04691	0.04228	0.06201	0.06967	0.0782	0.10117	0.1241	0.14564	0.1773	0.20243	0.25691	0.30096	0.35818	0.40122	0.46139	0.5014	0.53895	0.56496	0.61376	0.67774	0.71942	0.74887	0.77983	0.8012	0.83889	0.86481	0.90916	0.90931	0.9174
8.0 uJ/cm2			Normalized intensity (arb. units)	0.00447	0.00817	0.0096	0.011	0.0081	0.00511	0.00418	0.00679	0.00552	0.00422	0.00533	0.00597	0.00436	0.00757	0.0102	0.01657	0.01976	0.02745	0.03563	0.0401	0.04818	0.05854	0.07343	0.092	0.11069	0.1302	0.1567	0.18747	0.21952	0.26138	0.29913	0.36144	0.42157	0.48639	0.53421	0.58371	0.62599	0.68546	0.72648	0.76485	0.8116	0.85067	0.88009	0.91903	0.94065	0.97054
16.0 uJ/cm2			Normalized intensity (arb. units)	0.000421415	0.00142	0.000332134	0	0.00301	0.00337	0.00413	0.00539	0.00537	0.00722	0.00752	0.00876	0.01097	0.0128	0.01417	0.01518	0.02202	0.02324	0.0301	0.03255	0.03547	0.04543	0.05125	0.06401	0.0746	0.09077	0.11002	0.13787	0.17214	0.21116	0.2638	0.31052	0.36724	0.4228	0.49431	0.56064	0.62469	0.6824	0.73233	0.79454	0.84622	0.89214	0.91744	0.94566	0.96973	0.98928
[truncated: 970 more columns]

## Sheet: Figure 2i
Figure 2i
PY-IT film			Delay Time (ps)	-31.9013	-31.31	-30.7187	-30.1274	-29.5362	-28.945	-28.3539	-27.7628	-27.1717	-26.5807	-25.9897	-25.3987	-24.8078	-24.2169	-23.626	-23.0352	-22.4444	-21.8537	-21.2629	-20.6723	-20.0816	-19.491	-18.9004	-18.3099	-17.7194	-17.1289	-16.5385	-15.9481	-15.3577	-14.7674	-14.1771	-13.5868	-12.9966	-12.4064	-11.8162	-11.2261	-10.636	-10.046	-9.45593	-8.86594	-8.27597	-7.68604	-7.09613	-6.50626	-5.91644	-5.32666
0.8 uJ/cm2			Normalized intensity (arb. units)	0.01038	0.01537	0.01564	0.02043	0.02295	0.02548	0.03097	0.03522	0.04027	0.04547	0.05339	0.06083	0.07056	0.07914	0.09377	0.10923	0.1261	0.14673	0.1655	0.18709	0.21146	0.24029	0.2746	0.31723	0.35741	0.39904	0.43868	0.47717	0.53344	0.57676	0.61319	0.64106	0.67305	0.71025	0.74171	0.77602	0.80716	0.83371	0.86254	0.88975	0.9264	0.93928	0.95719	0.97522	0.9868	0.97459
2.0 uJ/cm2			Normalized intensity (arb. units)	0.009	0.0091	0.01028	0.01376	0.0164	0.02005	0.02013	0.0227	0.02531	0.02724	0.03235	0.03672	0.04379	0.05015	0.0583	0.0681	0.07658	0.08618	0.09737	0.11656	0.13437	0.15373	0.17709	0.20611	0.24014	0.27749	0.31418	0.35221	0.39346	0.43505	0.4804	0.52442	0.56859	0.62127	0.66601	0.71245	0.7616	0.80745	0.85401	0.88374	0.91155	0.93526	0.95499	0.97363	0.98239	0.9899
8.0 uJ/cm2			Normalized intensity (arb. units)	0.00581	0.00635	0.00884	0.01129	0.01422	0.01846	0.02046	0.02374	0.02798	0.03286	0.0415	0.0492	0.05628	0.06571	0.07412	0.07938	0.09095	0.10234	0.11633	0.13465	0.15287	0.17885	0.20611	0.23001	0.25842	0.28657	0.32466	0.36366	0.41227	0.45987	0.51212	0.57399	0.63175	0.68711	0.73296	0.76946	0.80005	0.82909	0.85729	0.8853	0.92338	0.95336	0.97077	0.97152	0.97847	0.99423
16.0 uJ/cm2			Normalized intensity (arb. units)	0	0.00236	0.000865471	0.00187	0.00202	0.00325	0.00471	0.00569	0.00602	0.00706	0.00797	0.00943	0.01127	0.01412	0.01536	0.01985	0.02351	0.02809	0.03504	0.04058	0.04676	0.0578	0.07145	0.08523	0.10846	0.13244	0.16366	0.20159	0.24187	0.29841	0.35771	0.41368	0.47123	0.5253	0.59116	0.65035	0.70798	0.75823	0.81672	0.86718	0.90703	0.93748	0.96016	0.97897	0.98903	0.99465
[truncated: 970 more columns]
