# Supplementary material for: Precise synthesis and photovoltaic properties of giant molecule acceptors
Source: Nat Commun. 2023 Dec 2;14:7996. doi: 10.1038/s41467-023-43846-3 (PMC10693637; doi:10.1038/s41467-023-43846-3)
Supplement: Supplementary file 4 — Source Data [file 41467_2023_43846_MOESM4_ESM.zip › Figure 3.xlsx]

## Sheet: Figure 3a
Figure 3a
PM6:YDT		Voltage (V)	-0.25	-0.23	-0.21	-0.19	-0.17	-0.15	-0.13	-0.11	-0.09	-0.07	-0.05	-0.03	-0.01	0	0.01	0.03	0.05	0.07	0.09	0.11	0.13	0.15	0.17	0.19	0.21	0.23	0.25	0.27	0.29	0.31	0.33	0.35	0.37	0.39	0.41	0.43	0.45	0.47	0.49	0.51	0.53	0.55	0.57	0.59	0.61	0.63	0.65
		Current Density (mA cm-2)	-14.0139	-13.9713	-13.926	-13.8826	-13.838	-13.7931	-13.7477	-13.7014	-13.6542	-13.6063	-13.5567	-13.5122	-13.4716	-13.43	-13.3887	-13.3474	-13.3013	-13.2479	-13.1947	-13.1407	-13.0855	-13.0276	-12.9711	-12.9116	-12.85	-12.7873	-12.722	-12.6549	-12.5856	-12.5155	-12.4438	-12.3704	-12.2948	-12.2177	-12.1389	-12.0578	-11.9761	-11.8917	-11.804	-11.7111	-11.6133	-11.5092	-11.3986	-11.2812	-11.1569	-11.0243	-10.8824
PM6:DY		Voltage (V)	-0.25	-0.23	-0.21	-0.19	-0.17	-0.15	-0.13	-0.11	-0.09	-0.07	-0.05	-0.03	-0.01	0	0.01	0.03	0.05	0.07	0.09	0.11	0.13	0.15	0.17	0.19	0.21	0.23	0.25	0.27	0.29	0.31	0.33	0.35	0.37	0.39	0.41	0.43	0.45	0.47	0.49	0.51	0.53	0.55	0.57	0.59	0.61	0.63	0.65
		Current Density (mA cm-2)	-22.2298	-22.2159	-22.1991	-22.1804	-22.162	-22.144	-22.124	-22.1062	-22.0895	-22.071	-22.0533	-22.0384	-22.0247	-22.01	-21.9961	-21.9811	-21.9646	-21.9445	-21.9231	-21.8992	-21.8737	-21.846	-21.8193	-21.7928	-21.7671	-21.7379	-21.7085	-21.676	-21.6422	-21.6048	-21.5674	-21.5275	-21.4861	-21.4428	-21.3967	-21.3487	-21.2974	-21.2438	-21.1852	-21.1229	-21.0555	-20.9848	-20.9053	-20.8199	-20.727	-20.624	-20.5046
PM6:TY		Voltage (V)	-0.25	-0.23	-0.21	-0.19	-0.17	-0.15	-0.13	-0.11	-0.09	-0.07	-0.05	-0.03	-0.01	0	0.01	0.03	0.05	0.07	0.09	0.11	0.13	0.15	0.17	0.19	0.21	0.23	0.25	0.27	0.29	0.31	0.33	0.35	0.37	0.39	0.41	0.43	0.45	0.47	0.49	0.51	0.53	0.55	0.57	0.59	0.61	0.63	0.65
		Current Density (mA cm-2)	-23.5597	-23.5448	-23.5301	-23.5147	-23.5008	-23.4842	-23.4693	-23.4513	-23.4345	-23.4135	-23.3947	-23.3771	-23.365	-23.35	-23.3389	-23.3244	-23.3079	-23.2857	-23.265	-23.2414	-23.2187	-23.1946	-23.1719	-23.1456	-23.1203	-23.093	-23.0662	-23.0397	-23.0148	-22.9862	-22.9584	-22.9276	-22.8927	-22.8544	-22.8179	-22.7783	-22.7389	-22.7001	-22.6601	-22.6157	-22.5683	-22.5146	-22.4539	-22.3839	-22.3081	-22.2232	-22.1285
PM6:QY		Voltage (V)	-0.25	-0.23	-0.21	-0.19	-0.17	-0.15	-0.13	-0.11	-0.09	-0.07	-0.05	-0.03	-0.01	0	0.01	0.03	0.05	0.07	0.09	0.11	0.13	0.15	0.17	0.19	0.21	0.23	0.25	0.27	0.29	0.31	0.33	0.35	0.37	0.39	0.41	0.43	0.45	0.47	0.49	0.51	0.53	0.55	0.57	0.59	0.61	0.63	0.65
		Current Density (mA cm-2)	-23.4333	-23.413	-23.3974	-23.3788	-23.3611	-23.3414	-23.3226	-23.3012	-23.2824	-23.2622	-23.2431	-23.227	-23.2148	-23.2	-23.1872	-23.1728	-23.1544	-23.1301	-23.1073	-23.0801	-23.0531	-23.0245	-22.9959	-22.9652	-22.934	-22.9015	-22.8693	-22.8372	-22.8032	-22.7693	-22.7341	-22.6935	-22.6512	-22.6054	-22.5547	-22.5014	-22.4476	-22.3888	-22.3271	-22.2612	-22.1868	-22.1069	-22.0221	-21.9282	-21.8273	-21.7169	-21.5915
PM6:PY-IT		Voltage (V)	-0.25	-0.23	-0.21	-0.19	-0.17	-0.15	-0.13	-0.11	-0.09	-0.07	-0.05	-0.03	-0.01	0	0.01	0.03	0.05	0.07	0.09	0.11	0.13	0.15	0.17	0.19	0.21	0.23	0.25	0.27	0.29	0.31	0.33	0.35	0.37	0.39	0.41	0.43	0.45	0.47	0.49	0.51	0.53	0.55	0.57	0.59	0.61	0.63	0.65
		Current Density (mA cm-2)	-23.6558	-23.6325	-23.6191	-23.601	-23.5843	-23.5675	-23.5502	-23.5301	-23.5106	-23.4883	-23.4636	-23.4398	-23.4208	-23.4	-23.3795	-23.3601	-23.3397	-23.3137	-23.2886	-23.2641	-23.2379	-23.21	-23.1819	-23.1502	-23.1188	-23.085	-23.0494	-23.0116	-22.9733	-22.9314	-22.8868	-22.8411	-22.7938	-22.7454	-22.6928	-22.6377	-22.577	-22.5121	-22.4389	-22.3597	-22.2724	-22.1758	-22.0679	-21.9494	-21.8162	-21.6643	-21.4911
[truncated: 19 more columns]

## Sheet: Figure 3c
Figure 3c
PM6:YDT		Wavelength (nm)	300	310	320	330	340	350	360	370	380	390	400	410	420	430	440	450	460	470	480	490	500	510	520	530	540	550	560	570	580	590	600	610	620	630	640	650	660	670	680	690	700	710	720	730	740	750	760
		EQE (%)	0	0	0	1.95	3.31	5.48	8.95	12.87	16.02	18.5	20.98	24.41	29.02	34.01	39.26	43.78	46.72	47.87	48.34	48.57	48.35	48.38	48.51	49.08	49.75	49.84	51.17	51.05	50.84	50.58	49.94	49.19	47.61	47.26	46.44	46.34	45.98	46.13	46.83	46.89	46.71	46.72	46.79	46.44	46.09	45.82	45.12
PM6:DY		Wavelength (nm)	300	310	320	330	340	350	360	370	380	390	400	410	420	430	440	450	460	470	480	490	500	510	520	530	540	550	560	570	580	590	600	610	620	630	640	650	660	670	680	690	700	710	720	730	740	750	760
		EQE (%)	0	0	2	3.63	6.53	10.85	16.96	23.28	28.6	34.43	41.37	50.43	59.55	67.42	73.68	77.51	78.86	78.72	78.66	79.07	79.34	79.49	79.81	80.2	80.18	79.81	81.05	80.63	79.9	79.87	78.82	77.56	75.31	73.74	72.26	71.67	71.66	72.69	73.81	74.98	75.09	74.57	74.75	73.81	73.98	73.55	72.32
PM6:TY		Wavelength (nm)	300	310	320	330	340	350	360	370	380	390	400	410	420	430	440	450	460	470	480	490	500	510	520	530	540	550	560	570	580	590	600	610	620	630	640	650	660	670	680	690	700	710	720	730	740	750	760
		EQE (%)	0	0	1.88	3.54	6.51	11.17	17.93	24.89	31.36	39.9	50.03	61.55	70.49	76.06	78.98	79.51	78.97	78.34	78.75	78.81	78.67	79.57	79.91	80.51	80.68	80.69	81.42	82.26	82.02	81.41	81.45	80.08	78.52	76.64	75.55	73.97	72.88	72.71	73.92	74.48	75.1	75.44	75.25	74.98	74.77	75.22	75.35
PM6:QY		Wavelength (nm)	300	310	320	330	340	350	360	370	380	390	400	410	420	430	440	450	460	470	480	490	500	510	520	530	540	550	560	570	580	590	600	610	620	630	640	650	660	670	680	690	700	710	720	730	740	750	760
		EQE (%)	0	1.53	2.36	4.07	6.97	11.54	18.21	25.5	31	36.26	42.1	49.9	57.4	64.43	70.77	75.8	78.53	80.29	80.87	83.14	83.26	83.27	83.68	83.32	83.09	83.3	83.47	83.69	82.48	81.51	81.23	80.11	78.12	75.4	72.05	69.51	68.61	69.77	73.58	76.91	78.32	78.75	80.08	80	80.3	81.13	80.29
PM6:PY-IT		Wavelength (nm)	300	310	320	330	340	350	360	370	380	390	400	410	420	430	440	450	460	470	480	490	500	510	520	530	540	550	560	570	580	590	600	610	620	630	640	650	660	670	680	690	700	710	720	730	740	750	760
		EQE (%)	0	1.43	2.22	3.94	6.92	11.64	18.45	25.15	30.7	36.67	43.72	52.39	60.29	67.2	73.55	77.45	79.6	80.3	81.13	81.72	82.59	82.94	82.71	82.83	82.48	81.67	82.83	82.82	82.22	81.94	81.34	80.54	78.15	76.48	73.62	71.37	70.19	70.45	72.55	74.69	76.66	77.89	78.31	78.14	78.17	78.25	78.58
[truncated: 24 more columns]
