# Supplementary material for: Precise synthesis and photovoltaic properties of giant molecule acceptors
Source: Nat Commun. 2023 Dec 2;14:7996. doi: 10.1038/s41467-023-43846-3 (PMC10693637; doi:10.1038/s41467-023-43846-3)
Supplement: Supplementary file 4 — Source Data [file 41467_2023_43846_MOESM4_ESM.zip › Figure 4.xlsx]

## Sheet: Figure 4f
Figure 4f
	Delay Time (ps)	-2.30082	-2.20082	-2.10082	-2.00083	-1.90081	-1.80081	-1.70082	-1.60214	-1.50082	-1.40083	-1.30081	-1.19949	-1.10081	-1.00082	-0.95148	-0.89683	-0.84215	-0.78483	-0.72349	-0.65948	-0.59282	-0.52482	-0.45148	-0.37282	-0.29281	-0.20881	-0.11815	-0.02482	0.07251	0.17518	0.28186	0.39518	0.51385	0.63917	0.76851	0.90452	1.04984	1.19919	1.35651	1.52586	1.6965	1.88185	2.07118	2.27651	2.48719	2.70852	2.93918	3.18451
PM6:YDT	Norm. DA (arb. units)	0.00363	-0.02674	-0.02096	0.00429	0.01892	0.01297	0.01144	-0.01316	-0.02694	-0.01451	-0.01269	-0.02256	-0.0268	-0.00201	0.01334	-0.00737	-0.01608	-0.02171	-0.0332	0.02146	0.0189	0.00698	-0.00265	-0.0069	0.00854	0.02062	-0.01162	-0.17268	-0.85514	-1	-0.9382	-0.92987	-0.88438	-0.82103	-0.82573	-0.79501	-0.81554	-0.78052	-0.74828	-0.74915	-0.75486	-0.77688	-0.74605	-0.69835	-0.72484	-0.71446	-0.68378	-0.64334
PM6:DY	Norm. DA (arb. units)	-0.00683	0.01848	-0.00307	0.01431	0.05251	0.04589	-0.00229	0.00505	0.008	-0.0012	-0.02189	-0.01884	-0.03294	0.00461	-0.01055	-0.03101	-0.01932	-0.01138	0.00894	0.02815	-0.01416	0.01644	-0.02955	-0.0397	-0.0265	-0.0224	-0.04831	-0.20539	-0.75264	-0.978	-0.94013	-0.93479	-0.92749	-0.91472	-0.98	-0.9509	-0.91395	-0.96822	-0.88253	-0.85487	-0.89772	-0.86932	-0.87119	-0.89214	-0.82282	-0.77852	-0.84714	-0.83602
PM6:TY	Norm. DA (arb. units)	-0.000705891	0.01798	0.028	0.00721	-0.03455	0.00306	0.00305	0.01606	-0.00708	-0.02335	0.00755	0.01387	0.03343	0.00787	-0.00936	-0.00587	-0.02531	-0.03377	-0.00116	0.02431	-0.04564	0.04148	0.0097	0.07303	-0.000446645	0.01052	-0.00388	-0.08071	-0.53145	-0.91227	-0.92602	-0.89124	-0.90999	-0.97057	-1	-0.96486	-0.95562	-0.94496	-0.91078	-0.94678	-0.95871	-0.94156	-0.86857	-0.88285	-0.90507	-0.9078	-0.87625	-0.83319
PM6:QY	Norm. DA (arb. units)	-0.04457	0.00163	-0.01081	-0.00113	0.03952	0.04537	-0.00801	0.04513	-0.01856	0.00714	-0.00531	0.00882	-0.00684	0.00348	-0.000908701	-0.01536	-0.01724	-0.01506	-0.02611	0.00427	-0.02062	-0.01379	0.01225	0.04108	-0.01922	-0.00302	-0.00209	-0.00812	-0.57663	-0.90832	-0.88765	-0.91206	-0.95103	-0.95868	-0.9681	-0.95312	-0.9747	-0.95525	-1	-0.9546	-0.96494	-0.97273	-0.954	-0.97446	-0.93349	-0.87375	-0.93364	-0.95576
PM6:PY-IT	Norm. DA (arb. units)	-0.00472	-0.000870964	-0.02488	-0.00757	-0.03734	-0.00222	-0.04307	0.04174	0.01534	-0.04275	0.02118	-0.02226	-0.01914	-0.05123	-0.03302	-0.01173	0.01257	-0.00699	-0.02578	0.03063	0.01249	-0.02942	-0.08053	0.00498	0.01018	-0.00974	0.04092	-0.13212	-0.60729	-0.67105	-0.75227	-0.7826	-0.82537	-0.82265	-0.83449	-0.84337	-0.85216	-0.92198	-0.90714	-0.94386	-0.94276	-0.89957	-0.91366	-0.9602	-0.98694	-1	-0.96975	-0.9213
[truncated: 145 more columns]
