# Supplementary material for: Precise synthesis and photovoltaic properties of giant molecule acceptors
Source: Nat Commun. 2023 Dec 2;14:7996. doi: 10.1038/s41467-023-43846-3 (PMC10693637; doi:10.1038/s41467-023-43846-3)
Supplement: Supplementary file 4 — Source Data [file 41467_2023_43846_MOESM4_ESM.zip › Figure 5.xlsx]

## Sheet: Figure 5g
Figure 5g
YDT	out of plane	q (Å)	0.17375	0.18031	0.18686	0.19342	0.19998	0.20653	0.21309	0.21965	0.2262	0.23276	0.23932	0.24587	0.25243	0.25899	0.26554	0.2721	0.27866	0.28521	0.29177	0.29833	0.30488	0.31144	0.318	0.32455	0.33111	0.33767	0.34422	0.35078	0.35734	0.36389	0.37045	0.37701	0.38356	0.39012	0.39668	0.40323	0.40979	0.41635	0.4229	0.42946	0.43602	0.44257	0.44913	0.45569	0.46224	0.4688	0.47536
		Intensity (a.u.)	0.0055	0.00432	0.00394	0.00326	0.00266	0.00224	0.0023	0.00152	0.00129	0.00116	0.00109	0.00104	0.00102	0.00102	0.00111	0.000982655	0.000947732	0.000898078	0.000838013	0.000760769	0.000697792	0.000631894	0.000588688	0.00052317	0.000485595	0.000454508	0.000428104	0.00040692	0.000386597	0.000377925	0.000359598	0.000341729	0.000328609	0.000318923	0.000302728	0.000297861	0.000285539	0.000281417	0.00026723	0.000254739	0.000247371	0.000237832	0.000231953	0.000226242	0.000220882	0.000212068	0.000205825
	in plane	q (Å)	0.12644	0.1326	0.13877	0.14494	0.15111	0.15727	0.16344	0.16961	0.17578	0.18195	0.18811	0.19428	0.20045	0.20662	0.21278	0.21895	0.22512	0.23129	0.23745	0.24362	0.24979	0.25596	0.26212	0.26829	0.27446	0.28063	0.28679	0.29296	0.29913	0.3053	0.31146	0.31763	0.3238	0.32997	0.33614	0.3423	0.34847	0.35464	0.36081	0.36697	0.37314	0.37931	0.38548	0.39164	0.39781	0.40398	0.41015
		Intensity (a.u.)	1.98303e-05	2.32213e-05	2.07457e-05	2.99815e-05	3.18439e-05	3.19437e-05	3.98913e-05	4.28118e-05	4.52633e-05	5.48721e-05	6.0848e-05	7.12116e-05	8.36844e-05	9.91129e-05	0.000117515	0.000141433	0.000174984	0.000210776	0.000275079	0.000320566	0.000387935	0.000432003	0.000451907	0.000461245	0.000448233	0.000389891	0.000351494	0.00031563	0.000281388	0.000248864	0.000225909	0.000195109	0.000183112	0.000168575	0.000154097	0.000148011	0.000134834	0.000122307	0.000120458	0.000114121	0.00010873	0.000104564	0.000103242	9.9443e-05	9.83417e-05	9.4406e-05	9.275e-05
DY	out of plane	q (Å)	0.17375	0.18031	0.18686	0.19342	0.19998	0.20653	0.21309	0.21965	0.2262	0.23276	0.23932	0.24587	0.25243	0.25899	0.26554	0.2721	0.27866	0.28521	0.29177	0.29833	0.30488	0.31144	0.318	0.32455	0.33111	0.33767	0.34422	0.35078	0.35734	0.36389	0.37045	0.37701	0.38356	0.39012	0.39668	0.40323	0.40979	0.41635	0.4229	0.42946	0.43602	0.44257	0.44913	0.45569	0.46224	0.4688	0.47536
		Intensity (a.u.)	0.00597	0.00389	0.00344	0.00291	0.00245	0.00208	0.00213	0.00149	0.0012	0.00103	0.000925806	0.000803342	0.000718593	0.00064182	0.000667648	0.000500711	0.000444224	0.000409866	0.000384809	0.000354975	0.000333534	0.000313644	0.000327524	0.000286269	0.00027484	0.000266609	0.000261972	0.000257846	0.000253072	0.000256241	0.00025486	0.000244422	0.000246205	0.000242145	0.000241654	0.000239907	0.000236646	0.000237668	0.000230439	0.000228993	0.000226943	0.000223423	0.000219685	0.000216155	0.000214606	0.000209915	0.000205693
	in plane	q (Å)	0.12644	0.1326	0.13877	0.14494	0.15111	0.15727	0.16344	0.16961	0.17578	0.18195	0.18811	0.19428	0.20045	0.20662	0.21278	0.21895	0.22512	0.23129	0.23745	0.24362	0.24979	0.25596	0.26212	0.26829	0.27446	0.28063	0.28679	0.29296	0.29913	0.3053	0.31146	0.31763	0.3238	0.32997	0.33614	0.3423	0.34847	0.35464	0.36081	0.36697	0.37314	0.37931	0.38548	0.39164	0.39781	0.40398	0.41015
		Intensity (a.u.)	1.28732e-05	1.92988e-05	1.77145e-05	2.24648e-05	2.29811e-05	2.25398e-05	2.53197e-05	2.54134e-05	2.75065e-05	2.92581e-05	3.07449e-05	3.27117e-05	3.55249e-05	3.80805e-05	4.1865e-05	4.47143e-05	4.9603e-05	5.27921e-05	6.02776e-05	6.46459e-05	7.15647e-05	7.57079e-05	8.26106e-05	8.91645e-05	9.68437e-05	9.85611e-05	0.000102679	0.000107291	0.000109461	0.000109247	0.000108621	0.000105078	0.000106794	0.000102516	9.93947e-05	9.96206e-05	9.54125e-05	9.14547e-05	8.75712e-05	8.46083e-05	8.06503e-05	7.76594e-05	7.4799e-05	6.85569e-05	6.47118e-05	6.04126e-05	5.6873e-05
TY	out of plane	q (Å)	0.17375	0.18031	0.18686	0.19342	0.19998	0.20653	0.21309	0.21965	0.2262	0.23276	0.23932	0.24587	0.25243	0.25899	0.26554	0.2721	0.27866	0.28521	0.29177	0.29833	0.30488	0.31144	0.318	0.32455	0.33111	0.33767	0.34422	0.35078	0.35734	0.36389	0.37045	0.37701	0.38356	0.39012	0.39668	0.40323	0.40979	0.41635	0.4229	0.42946	0.43602	0.44257	0.44913	0.45569	0.46224	0.4688	0.47536
		Intensity (a.u.)	0.0089	0.00724	0.00656	0.00562	0.0048	0.00422	0.00435	0.00319	0.0028	0.00253	0.00236	0.0022	0.00208	0.00199	0.00209	0.00183	0.00177	0.00175	0.00174	0.00172	0.00173	0.00172	0.0018	0.00175	0.00177	0.00179	0.00182	0.00184	0.00186	0.0019	0.00191	0.00193	0.00194	0.00196	0.00197	0.00198	0.00199	0.002	0.002	0.002	0.002	0.002	0.002	0.00199	0.00198	0.00197	0.00196
	in plane	q (Å)	0.12644	0.1326	0.13877	0.14494	0.15111	0.15727	0.16344	0.16961	0.17578	0.18195	0.18811	0.19428	0.20045	0.20662	0.21278	0.21895	0.22512	0.23129	0.23745	0.24362	0.24979	0.25596	0.26212	0.26829	0.27446	0.28063	0.28679	0.29296	0.29913	0.3053	0.31146	0.31763	0.3238	0.32997	0.33614	0.3423	0.34847	0.35464	0.36081	0.36697	0.37314	0.37931	0.38548	0.39164	0.39781	0.40398	0.41015
		Intensity (a.u.)	2.38802e-05	2.86445e-05	3.01288e-05	0.000123584	0.000127481	0.000131947	0.000182978	0.000185435	0.000181173	0.000199914	0.000202934	0.000213048	0.000225652	0.000232799	0.00025527	0.000275172	0.000299077	0.000321012	0.000370216	0.000388501	0.0004281	0.000460353	0.000489815	0.00053315	0.000575967	0.000583571	0.000608954	0.00064162	0.000657584	0.000676501	0.000683766	0.00067072	0.000691094	0.000690595	0.000692786	0.000716171	0.000710241	0.000693908	0.000720331	0.000722349	0.000726797	0.000736761	0.000714781	0.000705503	0.000691765	0.000658269	0.000624504
QY	out of plane	q (Å)	0.17375	0.18031	0.18686	0.19342	0.19998	0.20653	0.21309	0.21965	0.2262	0.23276	0.23932	0.24587	0.25243	0.25899	0.26554	0.2721	0.27866	0.28521	0.29177	0.29833	0.30488	0.31144	0.318	0.32455	0.33111	0.33767	0.34422	0.35078	0.35734	0.36389	0.37045	0.37701	0.38356	0.39012	0.39668	0.40323	0.40979	0.41635	0.4229	0.42946	0.43602	0.44257	0.44913	0.45569	0.46224	0.4688	0.47536
		Intensity (a.u.)	0.00354	0.00305	0.00283	0.00238	0.00201	0.00172	0.00175	0.00123	0.00105	0.000919915	0.000840901	0.000760338	0.00070342	0.000656625	0.000684409	0.000577464	0.000549081	0.000536605	0.000525305	0.000517443	0.000509218	0.000506678	0.000528787	0.000504857	0.00050722	0.000507097	0.000513178	0.000516963	0.000521498	0.000527796	0.000531429	0.000528691	0.000534081	0.000533914	0.000534454	0.000537427	0.000542195	0.000541948	0.000540632	0.000540824	0.000538135	0.000538042	0.000535742	0.000533489	0.000535606	0.000531475	0.000527249
	in plane	q (Å)	0.12644	0.1326	0.13877	0.14494	0.15111	0.15727	0.16344	0.16961	0.17578	0.18195	0.18811	0.19428	0.20045	0.20662	0.21278	0.21895	0.22512	0.23129	0.23745	0.24362	0.24979	0.25596	0.26212	0.26829	0.27446	0.28063	0.28679	0.29296	0.29913	0.3053	0.31146	0.31763	0.3238	0.32997	0.33614	0.3423	0.34847	0.35464	0.36081	0.36697	0.37314	0.37931	0.38548	0.39164	0.39781	0.40398	0.41015
		Intensity (a.u.)	1.38678e-05	2.00362e-05	2.04134e-05	4.87352e-05	5.15046e-05	5.30181e-05	5.90799e-05	6.02766e-05	5.86224e-05	6.08338e-05	6.28641e-05	6.23715e-05	6.23375e-05	6.52347e-05	6.87355e-05	7.45281e-05	8.16694e-05	8.94363e-05	0.000104114	0.000111101	0.000123439	0.000135595	0.000146497	0.00015987	0.000172689	0.000176884	0.000184797	0.000194954	0.000201394	0.00020771	0.000213779	0.000209682	0.000217051	0.000221767	0.000221606	0.000230552	0.000230482	0.000227689	0.0002366	0.000238917	0.000240571	0.000241369	0.000251065	0.000231029	0.000225601	0.000212341	0.000198354
PY-IT	out of plane	q (Å)	0.17375	0.18031	0.18686	0.19342	0.19998	0.20653	0.21309	0.21965	0.2262	0.23276	0.23932	0.24587	0.25243	0.25899	0.26554	0.2721	0.27866	0.28521	0.29177	0.29833	0.30488	0.31144	0.318	0.32455	0.33111	0.33767	0.34422	0.35078	0.35734	0.36389	0.37045	0.37701	0.38356	0.39012	0.39668	0.40323	0.40979	0.41635	0.4229	0.42946	0.43602	0.44257	0.44913	0.45569	0.46224	0.4688	0.47536
		Intensity (a.u.)	0.00783	0.0067	0.00633	0.0055	0.00474	0.00418	0.00414	0.0033	0.00285	0.00256	0.00237	0.00219	0.00206	0.00195	0.00199	0.00178	0.00169	0.00165	0.00163	0.00159	0.00158	0.00156	0.00163	0.00156	0.00156	0.00156	0.00156	0.00158	0.00159	0.00162	0.00162	0.00162	0.00162	0.00162	0.00163	0.00163	0.00164	0.00165	0.00163	0.00163	0.00163	0.00162	0.00162	0.00162	0.00162	0.00161	0.0016
	in plane	q (Å)	0.12644	0.1326	0.13877	0.14494	0.15111	0.15727	0.16344	0.16961	0.17578	0.18195	0.18811	0.19428	0.20045	0.20662	0.21278	0.21895	0.22512	0.23129	0.23745	0.24362	0.24979	0.25596	0.26212	0.26829	0.27446	0.28063	0.28679	0.29296	0.29913	0.3053	0.31146	0.31763	0.3238	0.32997	0.33614	0.3423	0.34847	0.35464	0.36081	0.36697	0.37314	0.37931	0.38548	0.39164	0.39781	0.40398	0.41015
		Intensity (a.u.)	2.62883e-05	3.5765e-05	3.49593e-05	0.000176597	0.000178035	0.000173325	0.000213184	0.000194837	0.000171134	0.000166045	0.000149874	0.000142819	0.000141503	0.000141928	0.000150593	0.000162172	0.000172965	0.000187535	0.000215099	0.000226603	0.000254512	0.000279344	0.00030203	0.000337109	0.000373612	0.000395704	0.000433001	0.00047693	0.00051385	0.000553721	0.000596138	0.000611887	0.000661408	0.000691472	0.000709613	0.000744819	0.000748672	0.000733784	0.000761804	0.000757369	0.000773269	0.000786816	0.000788816	0.000810668	0.000843005	0.000845485	0.000843165
[truncated: 431 more columns]
