# Supplementary material for: Precise synthesis and photovoltaic properties of giant molecule acceptors
Source: Nat Commun. 2023 Dec 2;14:7996. doi: 10.1038/s41467-023-43846-3 (PMC10693637; doi:10.1038/s41467-023-43846-3)
Supplement: Supplementary file 4 — Source Data [file 41467_2023_43846_MOESM4_ESM.zip › Supplementary Figure 37.xlsx]

## Sheet: Supplementary Figure 37
Supplementary Figure 37
PM6:YDT		Veff(V)	-0.44	-0.42	-0.4	-0.38	-0.36	-0.34	-0.32	-0.3	-0.28	-0.26	-0.24	-0.22	-0.2	-0.18	-0.16	-0.14	-0.12	-0.1	-0.08	-0.06	-0.04	-0.02	0	0.02	0.04	0.06	0.08	0.1	0.12	0.14	0.16	0.18	0.2	0.22	0.24	0.26	0.28	0.3	0.32	0.34	0.36	0.38	0.4	0.42	0.44	0.46	0.48
		Jph(mA cm^-2)	20.3518	19.0308	17.7828	16.5362	15.327	14.1545	13.0199	11.924	10.8673	9.85175	8.87887	7.94768	7.09265	6.2316	5.40281	4.60093	3.8208	3.02153	2.27183	1.53112	0.78468	0.04322	0.71109	1.47598	2.12418	2.79374	3.59148	4.37139	5.11877	6.02508	6.83863	7.45878	8.01109	8.49488	8.84913	9.16876	9.45894	9.71833	9.95533	10.172	10.3708	10.5534	10.7215	10.8785	11.0241	11.1606	11.289
PM6:DY		Veff(V)	-0.5	-0.48	-0.46	-0.44	-0.42	-0.4	-0.38	-0.36	-0.34	-0.32	-0.3	-0.28	-0.26	-0.24	-0.22	-0.2	-0.18	-0.16	-0.14	-0.12	-0.1	-0.08	-0.06	-0.04	-0.02	0	0.02	0.04	0.06	0.08	0.1	0.12	0.14	0.16	0.18	0.2	0.22	0.24	0.26	0.28	0.3	0.32	0.34	0.36	0.38	0.4	0.42
		Jph(mA cm^-2)	115.154	109.943	104.751	99.5428	94.343	89.1465	83.9684	78.8239	73.7158	68.6463	63.6233	58.6522	53.7389	48.8891	44.1112	39.4123	34.8048	30.2971	25.9056	21.6354	17.5061	13.5257	9.7041	6.05032	2.59863	0.62615	3.59887	6.26916	8.61016	10.6092	12.275	13.6264	14.7172	15.5952	16.3198	16.9223	17.4266	17.858	18.2287	18.5444	18.8317	19.0915	19.3268	19.5396	19.7345	19.9055	20.0619
PM6:TY		Veff(V)	-0.52	-0.5	-0.48	-0.46	-0.44	-0.42	-0.4	-0.38	-0.36	-0.34	-0.32	-0.3	-0.28	-0.26	-0.24	-0.22	-0.2	-0.18	-0.16	-0.14	-0.12	-0.1	-0.08	-0.06	-0.04	-0.02	0	0.02	0.04	0.06	0.08	0.1	0.12	0.14	0.16	0.18	0.2	0.22	0.24	0.26	0.28	0.3	0.32	0.34	0.36	0.38	0.4
		Jph(mA cm^-2)	120.768	115.522	110.212	104.927	99.6379	94.3634	89.1104	83.8887	78.7032	73.5614	68.4697	63.4335	58.4563	53.5463	48.7098	43.9527	39.2822	34.7045	30.2266	25.8587	21.5996	17.4514	13.4169	9.49185	5.67728	1.99524	1.52575	4.82797	7.84084	10.5016	12.7693	14.6273	16.1059	17.2599	18.1508	18.8615	19.4251	19.8798	20.2535	20.5682	20.8194	21.0368	21.2304	21.3993	21.5512	21.6864	21.8084
PM6:QY		Veff(V)	-0.52	-0.5	-0.48	-0.46	-0.44	-0.42	-0.4	-0.38	-0.36	-0.34	-0.32	-0.3	-0.28	-0.26	-0.24	-0.22	-0.2	-0.18	-0.16	-0.14	-0.12	-0.1	-0.08	-0.06	-0.04	-0.02	0	0.02	0.04	0.06	0.08	0.1	0.12	0.14	0.16	0.18	0.2	0.22	0.24	0.26	0.28	0.3	0.32	0.34	0.36	0.38	0.4
		Jph(mA cm^-2)	109.132	104.393	99.581	94.7973	90.0124	85.2442	80.5019	75.7918	71.124	66.5007	61.9288	57.4151	52.9668	48.5864	44.2787	40.0495	35.904	31.8451	27.911	24.0494	20.2842	16.6123	13.0353	9.51251	6.10737	2.79604	0.39418	3.43075	6.26047	8.83605	11.1069	13.0538	14.6759	16.0121	17.0843	17.9416	18.6377	19.2052	19.6569	20.0355	20.3571	20.6237	20.8523	21.0486	21.2253	21.3819	21.5217
PM6:PY-IT		Veff(V)	-0.52	-0.5	-0.48	-0.46	-0.44	-0.42	-0.4	-0.38	-0.36	-0.34	-0.32	-0.3	-0.28	-0.26	-0.24	-0.22	-0.2	-0.18	-0.16	-0.14	-0.12	-0.1	-0.08	-0.06	-0.04	-0.02	0	0.02	0.04	0.06	0.08	0.1	0.12	0.14	0.16	0.18	0.2	0.22	0.24	0.26	0.28	0.3	0.32	0.34	0.36	0.38	0.4
		Jph(mA cm^-2)	106.602	101.999	97.3313	92.6887	88.0434	83.4095	78.7987	74.2198	69.6764	65.1754	60.7233	56.3206	51.9702	47.6784	43.4514	39.2929	35.209	31.2018	27.2771	23.4418	19.694	16.0376	12.472	9.00226	5.62238	2.35078	0.79001	3.76193	6.51901	9.00855	11.1941	13.064	14.6477	15.9419	16.9907	17.8415	18.5313	19.0843	19.5495	19.9468	20.2912	20.5902	20.8387	21.0572	21.2501	21.4182	21.5699
[truncated: 179 more columns]
