# Supplementary material for: Precise synthesis and photovoltaic properties of giant molecule acceptors
Source: Nat Commun. 2023 Dec 2;14:7996. doi: 10.1038/s41467-023-43846-3 (PMC10693637; doi:10.1038/s41467-023-43846-3)
Supplement: Supplementary file 4 — Source Data [file 41467_2023_43846_MOESM4_ESM.zip › Supplementary Figure 39.xlsx]

## Sheet: Supplementary Figure 39a_x0009_
Supplementary Figure 39a
PM6:YDT		Time (us)	-160.105	-159.702	-159.298	-158.895	-158.491	-158.088	-157.685	-157.281	-156.878	-156.475	-156.071	-155.668	-155.264	-154.861	-154.458	-154.054	-153.651	-153.247	-152.844	-152.441	-152.037	-151.634	-151.23	-150.827	-150.424	-150.02	-149.617	-149.213	-148.81	-148.407	-148.003	-147.6	-147.197	-146.793	-146.39	-145.986	-145.583	-145.18	-144.776	-144.373	-143.969	-143.566	-143.163	-142.759	-142.356	-141.952	-141.549
		Device Current (mA/cm2)	0.01325	0.00252	-0.01313	0.00586	0.02508	0.01566	-0.00142	-0.00275	0.02093	0.007	-0.0159	-0.00518	0.01488	0.02259	-0.00696	0.00184	0.00149	0.02583	-0.00994	-0.00756	-0.00146	0.02106	0.01732	-0.00582	-0.00094052	0.01407	0.00925	-0.00613	-0.00137	0.01154	0.02683	0.000483821	0.01094	0.00937	0.01666	-0.01414	-0.00089284	0.00772	0.02854	0.01018	-0.00278	0.00392	0.00695	0.00816	-0.01824	0.00247	0.02104
PM6:DY		Time (us)	-160.413	-160.008	-159.602	-159.197	-158.791	-158.386	-157.98	-157.575	-157.169	-156.764	-156.358	-155.953	-155.548	-155.142	-154.737	-154.331	-153.926	-153.52	-153.115	-152.709	-152.304	-151.898	-151.493	-151.087	-150.682	-150.277	-149.871	-149.466	-149.06	-148.655	-148.249	-147.844	-147.438	-147.033	-146.627	-146.222	-145.817	-145.411	-145.006	-144.6	-144.195	-143.789	-143.384	-142.978	-142.573	-142.167	-141.762
		Device Current (mA/cm2)	-0.000949051	-0.000388698	0.00113	0.01122	0.01788	-0.00921	0.01684	0.000273342	0.00128	-0.01198	-0.00078766	0.00284	0.01718	-0.00469	0.0052	0.01492	-0.00905	-0.00397	-0.01618	0.02742	0.01067	0.00169	0.00254	0.01348	0.00739	0.00638	-0.02642	0.00862	0.01156	0.01789	-0.00962	-0.00143	0.01951	-0.00198	-0.00652	0.00148	0.02079	0.01927	-0.00253	5.67457e-05	-0.00214	0.00627	0.00714	-0.0189	0.01903	-0.00282	0.02862
PM6:TY		Time (us)	-160.446	-160.04	-159.635	-159.229	-158.823	-158.418	-158.012	-157.606	-157.201	-156.795	-156.389	-155.984	-155.578	-155.172	-154.767	-154.361	-153.955	-153.549	-153.144	-152.738	-152.332	-151.927	-151.521	-151.115	-150.71	-150.304	-149.898	-149.493	-149.087	-148.681	-148.276	-147.87	-147.464	-147.059	-146.653	-146.247	-145.842	-145.436	-145.03	-144.625	-144.219	-143.813	-143.408	-143.002	-142.596	-142.191	-141.785
		Device Current (mA/cm2)	-0.000261287	0.01253	-0.01114	-0.00717	-0.00284	0.01645	-0.0145	-0.00558	4.34503e-05	0.02293	0.00673	-0.00635	-0.01209	0.00785	0.000878917	-0.000645114	-0.00106	0.01826	0.00473	-0.00777	-0.00849	0.00556	-0.00126	-0.01203	0.00231	0.00363	0.02946	-0.01123	-0.00849	-0.00355	0.01514	-0.00954	-0.01738	-0.00397	0.02617	-0.0024	-0.0126	-0.00695	0.00281	-0.00209	-0.00598	-0.00499	0.01648	0.017	-0.00372	-0.00377	-0.00354
PM6:QY		Time (us)	-160.353	-159.948	-159.543	-159.138	-158.733	-158.328	-157.923	-157.518	-157.113	-156.708	-156.302	-155.897	-155.492	-155.087	-154.682	-154.277	-153.872	-153.467	-153.062	-152.657	-152.252	-151.847	-151.442	-151.037	-150.632	-150.227	-149.822	-149.417	-149.011	-148.606	-148.201	-147.796	-147.391	-146.986	-146.581	-146.176	-145.771	-145.366	-144.961	-144.556	-144.151	-143.746	-143.341	-142.936	-142.531	-142.126	-141.721
		Device Current (mA/cm2)	0.00535	-0.00347	-0.00124	0.00505	-0.001	-0.02053	-0.01914	0.00962	0.01	0.0011	-0.0072	0.00241	0.00705	-0.00455	-0.01932	0.00367	0.00637	0.00657	-0.00189	-0.0112	0.0095	-0.00955	-0.00322	-0.00507	0.00883	0.00233	-0.000448083	-0.000279292	0.00744	-0.00285	-0.00756	-0.01834	0.00304	0.00465	0.01427	-0.02294	-0.00407	0.01104	-0.00265	-0.01003	-0.01608	0.02511	0.00961	-0.01306	-0.00972	0.01463	-0.01293
PM6:PY-IT		Time (us)	-160.24	-159.836	-159.431	-159.027	-158.623	-158.219	-157.814	-157.41	-157.006	-156.601	-156.197	-155.793	-155.388	-154.984	-154.58	-154.176	-153.771	-153.367	-152.963	-152.558	-152.154	-151.75	-151.346	-150.941	-150.537	-150.133	-149.728	-149.324	-148.92	-148.515	-148.111	-147.707	-147.303	-146.898	-146.494	-146.09	-145.685	-145.281	-144.877	-144.472	-144.068	-143.664	-143.26	-142.855	-142.451	-142.047	-141.642
		Device Current (mA/cm2)	0.00684	-0.00144	-0.00429	0.0112	0.01763	0.01986	-0.01188	0.01624	0.00445	0.01695	-0.01411	0.01024	0.02916	0.02128	-0.000554184	0.00736	0.01436	0.00954	-0.00742	0.0084	0.02028	0.02563	0.00526	0.00292	0.01435	0.00477	0.0174	-0.01454	0.016	0.02647	0.02316	-0.01611	0.00631	0.01043	0.01712	-0.00795	-0.00617	0.02119	0.01857	0.00832	0.0024	0.00801	0.01359	0.00789	-0.000246276	0.01736	0.02442
[truncated: 3,308 more columns]

## Sheet: Supplementary Figure 39b
Supplementary Figure 39b
PM6:YDT		Light Intensity (mW cm^-2)	100	70	40	20	10	6	4	2
		Jsc (mA/cm2)	9.78665	6.94307	4.01553	1.99073	1.07942	0.64586	0.44023	0.2357
PM6:DY		Light Intensity (mW cm^-2)	100	70	40	20	10	6	4	2
		Jsc (mA/cm2)	17.0944	12.4315	7.26618	3.64064	1.83123	1.09144	0.73166	0.3921
PM6:TY		Light Intensity (mW cm^-2)	100	70	40	20	10	6	4	2
		Jsc (mA/cm2)	18.5732	13.1456	7.5128	3.75493	1.88713	1.11703	0.75354	0.4017
PM6:QY		Light Intensity (mW cm^-2)	100	70	40	20	10	6	4	2
		Jsc (mA/cm2)	18.4034	13.3011	7.63923	3.80112	1.88877	1.19044	0.76455	0.40334
PM6:PY-IT		Light Intensity (mW cm^-2)	100	70	40	20	10	6	4	2
		Jsc (mA/cm2)	18.5402	13.141	7.50379	3.75804	1.88372	1.18045	0.79034	0.39543

## Sheet: Supplementary Figure 39c
Supplementary Figure 39c
PM6:YDT		Light Intensity (mW cm^-2)	100	70	40	20	10	6	4	2
		Voc (V)	0.89259	0.88282	0.86094	0.83001	0.79598	0.77055	0.74831	0.71438
PM6:DY		Light Intensity (mW cm^-2)	100	70	40	20	10	6	4	2
		Voc (V)	0.96485	0.95733	0.94353	0.92293	0.89748	0.87447	0.85191	0.80185
PM6:TY		Light Intensity (mW cm^-2)	100	70	40	20	10	6	4	2
		Voc (V)	0.9547	0.94564	0.93004	0.90988	0.88812	0.87061	0.85637	0.83045
PM6:QY		Light Intensity (mW cm^-2)	100	70	40	20	10	6	4	2
		Voc (V)	0.95514	0.94581	0.92982	0.90808	0.88459	0.86625	0.85122	0.82433
PM6:PY-IT		Light Intensity (mW cm^-2)	100	70	40	20	10	6	4	2
		Voc (V)	0.93491	0.92751	0.91217	0.88893	0.86248	0.84087	0.8229	0.79196
